# Supplementary material for: de Winter electrocardiogram pattern evolving into Wellens electrocardiogram pattern in post-percutaneous coronary intervention therapy: a case report
Source: Eur Heart J Case Rep. 2025 Apr 1;9(7):ytaf139. doi: 10.1093/ehjcr/ytaf139 (PMC12271725; doi:10.1093/ehjcr/ytaf139)
Supplement: ytaf139_Supplementary_Data [file ytaf139_supplementary_data.zip]

Archive with 1 entries (1 files):
- coronary angiography.zip
